# Supplementary material for: Effects of Hydrolysable Tannin with or without Condensed Tannin on Alfalfa Silage Fermentation Characteristics and In Vitro Ruminal Methane Production, Fermentation Patterns, and Microbiota
Source: Animals (Basel). 2021 Jun 30;11(7):1967. doi: 10.3390/ani11071967 (PMC8300162; doi:10.3390/ani11071967)
Supplement: Supplementary file 1 [file animals-11-01967-s001.zip]

Archive with 1 entries (1 files):
- animals-1218465-supplementary.pdf
